# Supplementary material for: Development of Composite Indices to Measure the Adoption of Pro-Environmental Behaviours across Canadian Provinces
Source: PLoS One. 2014 Jul 11;9(7):e101569. doi: 10.1371/journal.pone.0101569 (PMC4094473; doi:10.1371/journal.pone.0101569)
Supplement: Table S1 — Results of the MCA on the 55 questions without extreme responses (exploratory analysis). Legend: N/A: Results are not available for supplementary variables. Qlt: Quality (i.e. the sum of the squared correlations for the first two dimensions in this case). Inr: Inertias. K: Principal coordinates for the first dimension. Cor: Squared correlation with the first dimension. Ctr: Contributions of the modality to the explained inertia of the first dimension. All cells are multiplied by 1000. Results are the same on rows and on column when a Burt table is used. (XLS) [file pone.0101569.s002.xls]

## Sheet: Table S1
Question	Modality	Abbrev. name	Mass	Qlt	Inr	k	cor	ctr
Excluded variables
AQ_Q02 Change behaviours or activities because of advisories issued in your area for smog, smoke or poor air quality.	Valid skip	a2Vs	11	23	2	12	10	0
AQ_Q02 Change behaviours or activities because of advisories issued in your area for smog, smoke or poor air quality.	No	a2N	3	8	3	-23	6	0
AQ_Q02 Change behaviours or activities because of advisories issued in your area for smog, smoke or poor air quality.	Yes	a2Y	3	21	5	-58	16	0
AQ_Q03e Did not use gas powered outdoor equipment when in advisories for smog, smoke or poor air quality.	No	a3eN	2	8	5	26	3	0
AQ_Q03e Did not use gas powered outdoor equipment when in advisories for smog, smoke or poor air quality.	Yes	a3eY	0	237	4	-461	237	2
AQ_Q03e Did not use gas powered outdoor equipment when in advisories for smog, smoke or poor air quality.	Valid skip	a3Vs	14	11	1	4	3	0
AQ_Q05 Burn household waste on the property.	Valid skip	a5Vs	4	956	20	669	908	39
AQ_Q05 Burn household waste on the property.	No	a5N	12	942	7	-235	904	13
AQ_Q05 Burn household waste on the property.	Yes	a5Y	0	116	4	-214	44	0
CP_Q03 Separate any yard waste from the rest of your garbage and put it out for collection, take it to a depot or put it in a compost bin or pile.	Valid skip	c3Vs	5	964	21	634	924	40
CP_Q03 Separate any yard waste from the rest of your garbage and put it out for collection, take it to a depot or put it in a compost bin or pile.	No	c3N	3	237	4	-140	144	1
CP_Q03 Separate any yard waste from the rest of your garbage and put it out for collection, take it to a depot or put it in a compost bin or pile.	Yes	c3Y	9	912	9	-320	902	17
EH_Q15e Use fans for cooling in the summer.	No	e15eN	6	35	2	32	27	0
EH_Q15e Use fans for cooling in the summer.	Yes	e15eY	11	36	1	-16	27	0
PD_Q02 Energy or water consumption was the most important factors the last time the household purchased a major appliance.	No	p2aN	3	69	3	-76	68	0
PD_Q02 Energy or water consumption was the most important factors the last time the household purchased a major appliance.	Yes	p2aY	6	587	4	-203	546	5
PD_Q02 Energy or water consumption was the most important factors the last time the household purchased a major appliance.	Valid skip	p2Vs	8	645	4	178	619	5
PD_Q05 Frequency for which the households purchase environmentally friendly or green cleaning products.	Never	p5N	3	268	3	163	252	2
PD_Q05 Frequency for which the households purchase environmentally friendly or green cleaning products.	Sometimes	p5S	6	86	2	-55	85	0
PD_Q05 Frequency for which the households purchase environmentally friendly or green cleaning products.	Rarely	p5R	3	22	3	-45	21	0
PD_Q05 Frequency for which the households purchase environmentally friendly or green cleaning products.	Often	p5O	3	70	3	-69	45	0
PD_Q05 Frequency the household purchase environmentally friendly or green cleaning products.	Always	p5A	2	15	3	-11	1	0
PD_Q06 Frequency the household use a reusable or recycled bag or container, to carry out your groceries.	Never	p6Jamais	3	98	3	95	92	1
PD_Q06 Frequency the household use a reusable or recycled bag or container, to carry out your groceries.	Sometimes	p6Parf	3	26	2	-28	10	0
PD_Q06 Frequency the household use a reusable or recycled bag or container, to carry out your groceries.	Rarely	p6Rare	1	3	3	-27	3	0
PD_Q06 Frequency the household use a reusable or recycled bag or container, to carry out your groceries.	Often	p6Souv	4	31	2	-47	31	0
PD_Q06 Frequency the household use a reusable or recycled bag or container, to carry out your groceries.	Always	p6Touj	5	38	2	-20	8	0
PD_Q07 How important of a factor was fuel efficiency when last purchased or leased a motor vehicle.	Valid skip	p7Vs	2	643	12	577	579	15
PD_Q07 How important of a factor was fuel efficiency when last purchased or leased a motor vehicle.	somewhat important	p7Im	6	271	3	-114	257	1
PD_Q07 How important of a factor was fuel efficiency when last purchased or leased a motor vehicle.	somewhat unimportant	p7PI	1	26	3	-76	25	0
PD_Q07 How important of a factor was fuel efficiency when last purchased or leased a motor vehicle.	very unimportant	p7SI	1	0	3	-6	0	0
PD_Q07 How important of a factor was fuel efficiency when last purchased or leased a motor vehicle.	Very important	p7Tr	7	265	3	-95	211	1
RC_Q12 Took any items to a hazardous waste depot in the last 12 months.	Valid skip	r12Vs	5	496	4	212	456	4
RC_Q12 Took any items to a hazardous waste depot in the last 12 months.	No	r12N	6	42	2	-23	15	0
RC_Q12 Took any items to a hazardous waste depot in the last 12 months.	Yes	r12Y	5	594	5	-249	583	6
WA_Q22 Sprinkler or sprinkler system connected to a timer (for the lawn).	Valid skip	w22Vs	13	934	5	158	665	6
WA_Q22 Sprinkler or sprinkler system connected to a timer (for the lawn).	No	w22N	3	843	12	-514	612	15
WA_Q22 Sprinkler or sprinkler system connected to a timer (for the lawn).	Yes	w22Y	1	573	7	-565	386	6
WA_Q27 Sprinkler or sprinkler system connected to a timer (for the garden area).	Valid skip	w27Vs	15	619	1	63	460	1
WA_Q27 Sprinkler or sprinkler system connected to a timer (for the garden area).	No	w27N	1	505	8	-522	390	7
WA_Q27 Sprinkler or sprinkler system connected to a timer (for the garden area).	Yes	w27Y	1	413	7	-616	280	4
WA_Q28 Frequency the tap water was turn off when brushing tour teeth.	Never	w28Jamais	2	60	3	83	51	0
WA_Q28 Frequency the tap water was turn off when brushing tour teeth.	Sometimes	w28Parf	3	7	2	7	1	0
WA_Q28 Frequency the tap water was turn off when brushing tour teeth.	Rarely	w28Rare	1	3	3	-27	3	0
WA_Q28 Frequency the tap water was turn off when brushing tour teeth.	Often	w28Souv	3	69	3	-77	60	0
WA_Q28 Frequency the tap water was turn off when brushing tour teeth.	Always	w28Touj	7	4	2	5	1	0
WA_Q02 Type of water use primarily for drinking.	Tap water	w2At	0	20	3	31	0	0
WA_Q02 Type of water use primarily for drinking.	Bottled	w2bt	5	8	2	-18	8	0
WA_Q02 Type of water use primarily for drinking.	both	w2dx	2	13	3	-39	10	0
WA_Q02 Type of water use primarily for drinking.	Other	w2rb	10	20	1	15	19	0
WA_Q31 Have a barrel or cistern to collect rain water.	Valid skip	w31Vs	4	956	20	669	908	39
WA_Q31 Have a barrel or cistern to collect rain water.	No	w31N	11	842	6	-221	818	10
WA_Q31 Have a barrel or cistern to collect rain water.	Yes	w31Y	2	446	5	-298	366	3
WA_Q08 Water tested by a laboratory in the past 12 months.	Valid skip	w8Vs	15	384	1	18	63	0
WA_Q08 Water tested by a laboratory in the past 12 months.	No	w8N	2	270	4	-99	34	0
WA_Q08 Water tested by a laboratory in the past 12 months.	Yes	w8Y	1	234	4	-199	82	1
Included variables
AQ_Q04 Burn yard waste on the property, in the last 12 months.	Valid skip	a4Vs	4	956	20	669	908	39
AQ_Q04 Burn yard waste on the property, in the last 12 months.	No	a4N	11	888	6	-231	869	12
AQ_Q04 Burn yard waste on the property, in the last 12 months.	Yes	a4Y	1	330	4	-258	185	2
CP_Q01 Separate any kitchen waste from the rest of the garbage and put it out for compost collection, take it to a depot or put it in a compost bin or pile, in the past 12 months.	No	c1N	11	607	3	125	572	3
CP_Q01 Separate any kitchen waste from the rest of the garbage and put it out for compost collection, take it to a depot or put it in a compost bin or pile, in the past 12 months.	Yes	c1Y	6	610	5	-214	575	6
EH_Q14e Does not use at least one of these energy saving lights: Compact fluorescent lights, florescent tubes, halogen lights, LED holiday lights.	No	e14N	15	609	1	-62	573	1
EH_Q14e Does not use at least one of these energy saving lights: Compact fluorescent lights, florescent tubes, halogen lights, LED holiday lights.	Yes	e14Y	2	602	5	371	566	6
EH_Q15a Use dimmers on households lights.	No	e15aN	9	569	3	147	568	4
EH_Q15a Use dimmers on households lights.	Yes	e15aY	8	569	3	-152	568	4
EH_Q15b Unplug electronics when away for an extended period of time.	No	e15bN	8	67	2	41	65	0
EH_Q15b Unplug electronics when away for an extended period of time.	Yes	e15bY	9	67	2	-34	66	0
EH_Q15c Reduce heating or cooling in certain areas of the dwelling.	No	e15cN	7	352	3	117	319	2
EH_Q15c Reduce heating or cooling in certain areas of the dwelling.	Yes	e15cY	11	353	2	-74	319	1
EH_Q15d Use a clothesline or drying rack to dry clothing.	No	e15dN	7	510	3	139	383	3
EH_Q15d Use a clothesline or drying rack to dry clothing.	Yes	e15dY	11	511	2	-89	383	2
EH_Q15f Close the blinds or drapes in the dwelling during the hottest part of the day.	No	e15fN	3	288	3	192	288	2
EH_Q15f Close the blinds or drapes in the dwelling during the hottest part of the day.	Yes	e15fY	14	289	1	-37	288	0
EH_Q15g Put plastic film on the windows in the winter.	No	e15gN	14	123	1	9	17	0
EH_Q15g Put plastic film on the windows in the winter.	Yes	e15gY	4	124	3	-36	17	0
EH_Q15h Put on more clothing, such as sweater, instead of adjusting the temperature.	No	e15hN	4	315	3	176	302	2
EH_Q15h Put on more clothing, such as sweater, instead of adjusting the temperature.	Yes	e15hY	14	316	1	-48	303	1
FP_Q01 Applied chemical fertilizers to the lawn or the garden, in the last 12 months.	Valid skip	f1Vs	5	964	21	634	924	40
FP_Q01 Applied chemical fertilizers to the lawn or the garden, in the last 12 months.	No	f1N	8	821	6	-206	535	7
FP_Q01 Applied chemical fertilizers to the lawn or the garden, in the last 12 months.	Yes	f1Y	3	795	9	-439	679	12
FP_Q04 Applied chemical pesticides to the lawn or the garden, in the last 12 months.	Valid skip	f4Vs	5	964	21	634	924	40
FP_Q04 Applied chemical pesticides to the lawn or the garden, in the last 12 months.	No	f4N	9	779	7	-210	531	7
FP_Q04 Applied chemical pesticides to the lawn or the garden, in the last 12 months.	Yes	f4Y	3	679	10	-454	578	12
FP_Q07a Applied pesticides as part of a regular maintenance schedule.	No	f7aN	2	514	8	-430	483	9
FP_Q07a Applied pesticides as part of a regular maintenance schedule.	Yes	f7aY	2	459	8	-457	398	6
FP_Q07a Applied pesticides as part of a regular maintenance schedule.	Valid skip	f7Vs	13	743	4	144	683	5
GP_Q01f Does not own any of the following recreational vehicles, in the last 12 months: All-terrain vehicle, snowmobile, dirt bike or motocross motorcycle, personal watercraft, motorboat.	No	g1fN	3	363	6	-255	274	4
GP_Q01f Does not own any of the following recreational vehicles, in the last 12 months: All-terrain vehicle, snowmobile, dirt bike or motocross motorcycle, personal watercraft, motorboat.	Yes	g1fY	14	345	1	50	259	1
GP_Q03 Approximate fuel quantity used in operating recreational vehicles, in the last 12 months.	50 to 100 litres	g310	1	152	4	-284	127	1
GP_Q03 Approximate fuel quantity used in operating recreational vehicles, in the last 12 months.	101 to 501 litre	g3500	0	60	3	-303	56	0
GP_Q03 Approximate fuel quantity used in operating recreational vehicles, in the last 12 months.	More than 500 litres	g3HH	1	139	4	-272	115	1
GP_Q03 Approximate fuel quantity used in operating recreational vehicles, in the last 12 months.	Less than 50 litres	g3LL	1	208	4	-226	120	1
GP_Q03 Approximate fuel quantity used in operating recreational vehicles, in the last 12 months.	None	g3N	0	6	3	-152	1	0
GP_Q03 Approximate fuel quantity used in operating recreational vehicles, in the last 12 months.	Valid skip	g3Vs	14	345	1	50	259	1
PD_Q03 Frequency for which the households purchased brand name items that was perceived to be better quality, even though they may be more expensive than other similar products.	Never	p3Jamais	2	241	3	192	241	2
PD_Q03 Frequency for which the households purchased brand name items that was perceived to be better quality, even though they may be more expensive than other similar products.	Sometimes	p3Parf	6	63	2	-46	57	0
PD_Q03 Frequency for which the households purchased brand name items that was perceived to be better quality, even though they may be more expensive than other similar products.	Rarely	p3Rare	2	43	3	68	40	0
PD_Q03 Frequency for which the households purchased brand name items that was perceived to be better quality, even though they may be more expensive than other similar products.	Often	p3Souv	4	113	3	-87	109	1
PD_Q03 Frequency for which the households purchased brand name items that was perceived to be better quality, even though they may be more expensive than other similar products.	Always	p3Touj	2	30	3	-59	28	0
RC_Q10 Took any products such as unwanted or used electronics, paint, oil, antifreeze, expired medication or batteries back to a store or supplier.	No	r10N	12	297	1	55	249	1
RC_Q10 Took any products such as unwanted or used electronics, paint, oil, antifreeze, expired medication or batteries back to a store or supplier.	Yes	r10Y	5	293	3	-120	244	1
RC_Q14a Participated in a alternative recycling activity in the last 12 months: Donated or gave away used clothing.	No	r14aN	2	405	5	310	399	4
RC_Q14a Participated in a alternative recycling activity in the last 12 months: Donated or gave away used clothing.	Yes	r14aY	15	404	1	-43	398	1
RC_Q14b Participated in an alternative recycling activity in the last 12 months: Donated or gave away used furniture or appliances.	No	r14bN	9	304	2	90	300	1
RC_Q14b Participated in an alternative recycling activity in the last 12 months: Donated or gave away used furniture or appliances.	Yes	r14bY	8	303	3	-106	300	2
RC_Q14c Participated in a alternative recycling activity in the last 12 months: Donated or gave away used electronic’s such as TV’s or computers.	No	r14cN	12	170	1	43	167	0
RC_Q14c Participated in a alternative recycling activity in the last 12 months: Donated or gave away used electronic’s such as TV’s or computers.	Yes	r14cY	5	170	3	-102	167	1
RC_Q03 Quantity of recyclable paper waste that was recycle, in an average week in the last 12 months.	None	r3Aucune	1	37	5	168	35	0
RC_Q03 Quantity of recyclable paper waste that was recycle, in an average week in the last 12 months.	Valid skip	r3Vs	1	224	7	371	207	3
RC_Q03 Quantity of recyclable paper waste that was recycle, in an average week in the last 12 months.	Most	r3majorite	4	5	4	-18	4	0
RC_Q03 Quantity of recyclable paper waste that was recycle, in an average week in the last 12 months.	Some	r3partie	1	32	4	90	22	0
RC_Q03 Quantity of recyclable paper waste that was recycle, in an average week in the last 12 months.	All	r3totalite	10	157	3	-66	131	1
RC_Q04 Quantity of recyclable plastic waste that was recycle, in an average week in the last 12 months.	None	r4Aucune	1	36	5	158	27	0
RC_Q04 Quantity of recyclable plastic waste that was recycle, in an average week in the last 12 months.	Valid skip	r4Vs	1	212	7	327	184	3
RC_Q04 Quantity of recyclable plastic waste that was recycle, in an average week in the last 12 months.	Most	r4majorite	3	2	4	-14	2	0
RC_Q04 Quantity of recyclable plastic waste that was recycle, in an average week in the last 12 months.	Some	r4partie	1	39	4	78	17	0
RC_Q04 Quantity of recyclable plastic waste that was recycle, in an average week in the last 12 months.	All	r4totalite	10	181	3	-65	134	1
RC_Q05 Quantity of recyclable glass waste that was recycle, in an average week in the last 12 months.	None	r5Aucune	1	49	5	145	32	0
RC_Q05 Quantity of recyclable glass waste that was recycle, in an average week in the last 12 months.	Valid skip	r5Vs	2	164	7	240	139	2
RC_Q05 Quantity of recyclable glass waste that was recycle, in an average week in the last 12 months.	Most	r5majorite	2	2	5	-5	0	0
RC_Q05 Quantity of recyclable glass waste that was recycle, in an average week in the last 12 months.	Some	r5partie	1	34	4	100	23	0
RC_Q05 Quantity of recyclable glass waste that was recycle, in an average week in the last 12 months.	All	r5totalite	11	202	3	-65	155	1
RC_Q06 Quantity of recyclable metal waste that was recycle, in an average week in the last 12 months.	None	r6Aucune	1	61	5	133	39	0
RC_Q06 Quantity of recyclable metal waste that was recycle, in an average week in the last 12 months.	Valid skip	r6Vs	2	193	7	264	167	2
RC_Q06 Quantity of recyclable metal waste that was recycle, in an average week in the last 12 months.	Most	r6majorite	2	2	5	-13	1	0
RC_Q06 Quantity of recyclable metal waste that was recycle, in an average week in the last 12 months.	Some	r6partie	1	28	4	81	17	0
RC_Q06 Quantity of recyclable metal waste that was recycle, in an average week in the last 12 months.	All	r6totalite	11	218	3	-73	167	1
RC_Q09e Return none of the following materials for refund, in the last 12 months: beer, liquor or wine bottles, soft drink or beer cans, other glass or plastic bottles.	No	r9eN	14	508	1	-65	468	1
RC_Q09e Return none of the following materials for refund, in the last 12 months: beer, liquor or wine bottles, soft drink or beer cans, other glass or plastic bottles.	Yes	r9eY	4	505	4	238	466	4
TD_Q01 Own or lease a motor vehicle for personal use, in the past 12 months.	No	t1N	2	643	12	577	579	15
TD_Q01 Own or lease a motor vehicle for personal use, in the past 12 months.	Yes	t1Y	15	659	2	-91	594	2
TD_Q02 Number of vehicle own or lease for personal use, in the last 12 months.	One	t21v	7	188	3	82	167	1
TD_Q02 Number of vehicle own or lease for personal use, in the last 12 months.	Two	t22V	6	649	5	-228	637	6
TD_Q02 Number of vehicle own or lease for personal use, in the last 12 months.	Three	t23V	1	333	4	-317	331	3
TD_Q02 Number of vehicle own or lease for personal use, in the last 12 months.	Four	t24V	0	111	3	-319	109	1
TD_Q02 Number of vehicle own or lease for personal use, in the last 12 months.	Five or more	t25t	0	32	3	-294	32	0
TD_Q02 Number of vehicle own or lease for personal use, in the last 12 months.	Valid skip	t2Vs	2	643	12	577	579	15
TD_Q06 Use regularly (1 to 3 times per week) public transport transit other that for travel to work, in the last 12 months.	No	t6N	13	423	1	-60	343	1
TD_Q06 Use regularly (1 to 3 times per week) public transport transit other that for travel to work, in the last 12 months.	Yes	t6Y	4	389	4	173	313	2
WA_Q14 Use a water saving low flow showerhead.	No	w14N	6	314	3	126	294	2
WA_Q14 Use a water saving low flow showerhead.	Yes	w14Y	11	385	2	-79	363	1
WA_Q15 Use a low volume toilet or a toilet tank with the water volume modified.	No	w15N	10	263	2	70	256	1
WA_Q15 Use a low volume toilet or a toilet tank with the water volume modified.	Yes	w15Y	7	369	3	-125	357	2
WA_Q17 Water the lawn last summer.	Valid skip	w17Vs	6	961	19	580	931	36
WA_Q17 Water the lawn last summer.	No	w17N	6	859	8	-96	69	1
WA_Q17 Water the lawn last summer.	Yes	w17Y	6	946	16	-478	734	24
WA_Q18 Number of time the lawn was watered in an average week.	Once a week	w181f	2	630	7	-469	490	7
WA_Q18 Number of time the lawn was watered in an average week.	Twice a week	w182	1	633	6	-494	465	6
WA_Q18 Number of time the lawn was watered in an average week.	Three times or more a week	w183	1	476	5	-519	345	4
WA_Q18 Number of time the lawn was watered in an average week.	Valid skip	w18Vs	12	946	7	225	734	11
WA_Q18 Number of time the lawn was watered in an average week.	Less than once a week	w18moins1x	2	631	7	-465	523	8
WA_Q19 Average duration of a watering session.	15 to less than 30 minutes	w1915a30	2	676	7	-471	535	8
WA_Q19 Average duration of a watering session.	30 to less than 60 minutes	w1930a60	1	677	7	-513	508	7
WA_Q19 Average duration of a watering session.	60 minutes or mores	w19plus60	1	655	6	-530	474	6
WA_Q19 Average duration of a watering session.	Valid skip	w19Vs	12	946	7	225	734	11
WA_Q19 Average duration of a watering session.	Less than 15 minutes	w19moins15	1	345	5	-404	299	3
WA_Q21a Water the lawn by hand using a watering can or a hose.	No	w21aN	4	919	15	-526	650	20
WA_Q21a Water the lawn by hand using a watering can or a hose.	Yes	w21aY	2	330	8	-381	312	5
WA_Q24 Water the garden or areas with threes, shrubs, flowers or vegetables last summer.	Valid skip	w24Vs	7	952	14	428	925	26
WA_Q24 Water the garden or areas with threes, shrubs, flowers or vegetables last summer.	No	w24N	2	297	5	-47	9	0
WA_Q24 Water the garden or areas with threes, shrubs, flowers or vegetables last summer.	Yes	w24Y	8	878	13	-396	878	23
WA_Q25 Number of time these areas were watered in an average week.	Once a week	w251x	2	455	5	-367	445	5
WA_Q25 Number of time these areas were watered in an average week.	Twice a week	w252	2	566	6	-408	563	7
WA_Q25 Number of time these areas were watered in an average week.	Three times or more a week	w25plus3x	2	655	7	-437	639	9
WA_Q25 Number of time these areas were watered in an average week.	Valid skip	w25E	9	878	10	324	878	19
WA_Q25 Number of time these areas were watered in an average week.	Less than once a week	w25m1	1	352	4	-339	320	3
WA_Q26a Water those areas by hand using a watering can or a hose.	No	w26aN	1	589	10	-558	426	9
WA_Q26a Water those areas by hand using a watering can or a hose.	Yes	w26aY	6	755	10	-360	723	16
WA_Q26a Water those areas by hand using a watering can or a hose.	Valid skip	w26Vs	9	878	10	324	878	19
WA_Q29 Frequency that the washing machine was full before it was turned on, in the last 12 months.	Never	w29Jamais	0	55	3	191	53	0
WA_Q29 Frequency that the washing machine was full before it was turned on, in the last 12 months.	Sometimes	w29Parf	1	10	3	40	5	0
WA_Q29 Frequency that the washing machine was full before it was turned on, in the last 12 months.	Rarely	w29Rare	0	43	3	176	37	0
WA_Q29 Frequency that the washing machine was full before it was turned on, in the last 12 months.	Often	w29Souv	2	46	3	-79	46	0
WA_Q29 Frequency that the washing machine was full before it was turned on, in the last 12 months.	Always	w29Touj	12	362	1	-62	323	1
WA_Q30 Frequency that the dishwasher was full before it was turned on, in the last 12 months.	Never	w30Jamais	0	24	3	172	19	0
WA_Q30 Frequency that the dishwasher was full before it was turned on, in the last 12 months.	Sometimes	w30Parf	0	0	3	-2	0	0
WA_Q30 Frequency that the dishwasher was full before it was turned on, in the last 12 months.	Rarely	w30Rare	0	4	3	24	0	0
WA_Q30 Frequency that the dishwasher was full before it was turned on, in the last 12 months.	Often	w30Souv	1	65	3	-161	54	0
WA_Q30 Frequency that the dishwasher was full before it was turned on, in the last 12 months.	Always	w30Touj	9	708	4	-185	704	6
Supplementary variable
Province	Alberta	pAl	N/A	357	N/A	-120	198	N/A
Province	Bristish Columbia	pCB	N/A	140	N/A	-8	3	N/A
Province	Prince Edouard Island	pIPE	N/A	446	N/A	-17	2	N/A
Province	Manitoba	pMb	N/A	8	N/A	0	0	N/A
Province	New Brunswick	pNB	N/A	251	N/A	23	4	N/A
Province	Nova Scotia	pNE	N/A	447	N/A	-16	3	N/A
Province	Ontario	pOn	N/A	174	N/A	-56	126	N/A
Province	Quebec	pQc	N/A	555	N/A	141	388	N/A
Province	Saskatchewan	pSk	N/A	232	N/A	-86	69	N/A
Province	Newfoundland and Labrador	pTN	N/A	9	N/A	34	4	N/A
