# Supplementary material for: Development of Composite Indices to Measure the Adoption of Pro-Environmental Behaviours across Canadian Provinces
Source: PLoS One. 2014 Jul 11;9(7):e101569. doi: 10.1371/journal.pone.0101569 (PMC4094473; doi:10.1371/journal.pone.0101569)
Supplement: Table S2 — Results of the MCA for the Indoor Index, 2007. Legend: N/A: Results are not available for supplementary variables. Qlt: Quality (i.e. the sum of the squared correlations for the first two dimensions in this case). Inr: Inertias. K: Principal coordinates for the first dimension. Cor: Squared correlation with the first dimension. Ctr: Contributions of the modality to the explained inertia of the first dimension. All cells are multiplied by 1000. Results are the same on rows and on column when a Burt table is used. (XLS) [file pone.0101569.s003.xls]

## Sheet: Table S2
Question	Modality	Abbrev. Name	Mass	Qlt	Inr	K	Cor	Ctr
Pro-environmental behavior
RC_Q06 Quantity of recyclable metal waste that was recycle, in an average week in the last 12 months.	All or most	r6AM	33	810	14	-160	735	31
RC_Q05 Quantity of recyclable glass waste that was recycle, in an average week in the last 12 months.	All or most	r5AM	34	809	12	-152	757	29
RC_Q04 Quantity of recyclable plastic waste that was recycle, in an average week in the last 12 months.	All or most	r4AM	35	806	11	-139	753	25
RC_Q03 Quantity of recyclable paper waste that was recycle, in an average week in the last 12 months.	All or most	r3AM	35	805	9	-128	753	22
EH_Q15a Use dimmers on households lights.	Yes	e15aY	21	363	16	-148	360	17
WA_Q30 Frequency that the dishwasher was full before it was turned on, in the last 12 months.	Always or often	w30AO	24	361	14	-134	359	16
RC_Q10 Took any products such as unwanted or used electronics, paint, oil, antifreeze, expired medication or batteries back to a store or supplier.	Yes	r10Y	13	257	19	-170	247	14
RC_Q14b Participated in an alternative recycling activity in the last 12 months: Donated or gave away used furniture or appliances.	Yes	r14bY	20	256	18	-136	255	14
CP_Q01 Separate any kitchen waste from the rest of the garbage and put it out for compost collection, take it to a depot or put it in a compost bin or pile, in the past 12 months.	Yes	c1Y	16	305	18	-154	261	14
RC_Q14c Participated in a alternative recycling activity in the last 12 months: Donated or gave away used electronic’s such as TV’s or computers.	Yes	r14cY	13	196	21	-164	196	13
WA_Q15 Use a low volume toilet or a toilet tank with the water volume modified.	Yes	w15Y	17	207	16	-126	204	10
EH_Q15d Use a clothesline or drying rack to dry clothing.	Yes	e15dY	27	278	11	-93	254	8
WA_Q14 Use a water saving low flow showerhead.	Yes	w14Y	27	284	10	-92	268	8
EH_Q15c Reduce heating or cooling in certain areas of the dwelling.	Yes	e15cY	27	225	11	-86	221	7
EH_Q14e Does not use at least one of these energy saving lights: Compact fluorescent lights, florescent tubes, halogen lights, LED holiday lights.	No	e14eN	37	412	4	-63	402	5
EH_Q15h Put on more clothing, such as sweater, instead of adjusting the temperature.	Yes	e15hY	34	286	6	-65	282	5
RC_Q14a Participated in a alternative recycling activity in the last 12 months: Donated or gave away used clothing.	Yes	r14aY	38	395	4	-56	383	5
WA_Q29 Frequency that the washing machine was full before it was turned on, in the last 12 months.	Always or often	w29AO	36	365	5	-64	349	5
PD_Q03 Frequency for which the households purchased brand name items that was perceived to be better quality, even though they may be more expensive than other similar products.	Always or often	p3AO	16	88	16	-85	88	4
RC_Q09e Return none of the following materials for refund, in the last 12 months: beer, liquor or wine bottles, soft drink or beer cans, other glass or plastic bottles.	No	r9eN	34	214	6	-55	214	4
EH_Q15b Unplug electronics when away for an extended period of time.	Yes	e15bY	24	95	11	-56	80	3
EH_Q15f Close the blinds or drapes in the dwelling during the hottest part of the day.	Yes	e15fY	36	109	4	-32	108	1
EH_Q15g Put plastic film on the windows in the winter.	Yes	e15gY	9	26	19	-67	26	1
Anti-environmental behavior
RC_Q04 Quantity of recyclable plastic waste that was recycle, in an average week in the last 12 months.	Valid skip	r4Vs	3	892	54	909	636	104
RC_Q06 Quantity of recyclable metal waste that was recycle, in an average week in the last 12 months.	Valid skip	r6Vs	5	862	52	789	659	104
RC_Q03 Quantity of recyclable paper waste that was recycle, in an average week in the last 12 months.	Valid skip	r3Vs	3	884	52	967	640	102
RC_Q05 Quantity of recyclable glass waste that was recycle, in an average week in the last 12 months.	Valid skip	r5Vs	4	864	51	778	638	100
EH_Q14e Does not use at least one of these energy saving lights: Compact fluorescent lights, florescent tubes, halogen lights, LED holiday lights.	Yes	e14eY	6	406	27	378	397	32
RC_Q14a Participated in an alternative recycling activity in the last 12 months: Donated or gave away used clothing.	No	r14aN	5	392	27	403	381	32
WA_Q29 Frequency that the washing machine was full before it was turned on, in the last 12 months.	No machine	w29Nm	3	293	28	509	292	25
RC_Q03 Quantity of recyclable paper waste that was recycle, in an average week in the last 12 months.	Some or none	r3SN	5	789	37	349	181	21
RC_Q04 Quantity of recyclable plastic waste that was recycle, in an average week in the last 12 months.	Some or none	r4SN	5	825	40	342	162	20
EH_Q15h Put on more clothing, such as sweater, instead of adjusting the temperature.	No	e15hN	9	285	22	237	281	19
RC_Q05 Quantity of recyclable glass waste that was recycle, in an average week in the last 12 months.	Some or none	r5SN	5	850	41	322	145	18
EH_Q15a Use dimmers on households lights.	No	e15aN	22	363	15	143	360	17
WA_Q30 Frequency that the dishwasher was full before it was turned on, in the last 12 months.	No dishwasher	w30nd	18	311	18	162	311	17
RC_Q06 Quantity of recyclable metal waste that was recycle, in an average week in the last 12 months.	Some or none	r6SN	6	844	38	262	126	15
WA_Q14 Use a water saving low flow showerhead.	No	w14N	14	259	18	160	243	14
RC_Q09e Return none of the following materials for refund, in the last 12 months: beer, liquor or wine bottles, soft drink or beer cans, other glass or plastic bottles.	Yes	r9eY	9	210	22	201	210	14
EH_Q15d Use a clothesline or drying rack to dry clothing.	No	e15dN	17	278	17	145	254	13
RC_Q14b Participated in an alternative recycling activity in the last 12 months: Donated or gave away used furniture or appliances.	No	r14bN	24	254	15	115	253	12
EH_Q15c Reduce heating or cooling in certain areas of the dwelling.	No	e15cN	17	224	17	135	221	11
CP_Q01 Separate any kitchen waste from the rest of the garbage and put it out for compost collection, take it to a depot or put it in a compost bin or pile, in the past 12 months.	No	c1N	27	302	10	90	259	8
EH_Q15f Close the blinds or drapes in the dwelling during the hottest part of the day.	No	e15fN	7	109	21	164	108	7
RC_Q10 Took any products such as unwanted or used electronics, paint, oil, antifreeze, expired medication or batteries back to a store or supplier.	No	r10N	30	257	9	77	247	7
WA_Q29 Frequency that the washing machine was full before it was turned on, in the last 12 months.	Sometimes or rarely or never	w29SRN	5	114	23	199	95	7
RC_Q14c Participated in an alternative recycling activity in the last 12 months: Donated or gave away used electronic’s such as TV’s or computers.	No	r14cN	31	195	9	69	194	5
WA_Q15 Use a low volume toilet or a toilet tank with the water volume modified.	No	w15N	24	157	11	77	155	5
EH_Q15b Unplug electronics when away for an extended period of time.	No	e15bN	20	94	14	68	80	3
WA_Q30 Frequency that the dishwasher was full before it was turned on, in the last 12 months.	Sometimes, rarely or never	w30SRN	1	52	24	257	40	3
PD_Q03 Frequency for which the households purchased brand name items that was perceived to be better quality, even though they may be more expensive than other similar products.	Sometimes, rarely or never	p3SRN	26	57	9	40	56	2
EH_Q15g Put plastic film on the windows in the winter.	No	e15gN	34	26	5	17	26	0
Supplementary variable
Province	Alberta	pAl	N/A	304	N/A	103	185	N/A
Province	Bristish Columbia	pCB	N/A	52	N/A	-25	49	N/A
Province	Prince Edouard Island	pIPE	N/A	223	N/A	-149	221	N/A
Province	Manitoba	pMb	N/A	520	N/A	142	432	N/A
Province	New Brunswick	pNB	N/A	461	N/A	235	440	N/A
Province	Nova Scotia	pNE	N/A	159	N/A	-100	146	N/A
Province	Ontario	pOn	N/A	262	N/A	-71	238	N/A
Province	Quebec	pQc	N/A	3	N/A	-10	2	N/A
Province	Saskatchewan	pSk	N/A	552	N/A	225	502	N/A
Province	Newfoundland and Labrador	pTN	N/A	675	N/A	522	576	N/A
